# Supplementary material for: Identification of key genes associated with mesocotyl length through a genome-wide association study in rice
Source: Front Plant Sci. 2025 May 13;16:1546580. doi: 10.3389/fpls.2025.1546580 (PMC12106522; doi:10.3389/fpls.2025.1546580)
Supplement: Supplementary file 2 [file Table2.xlsx]

## Sheet: Table S1
Table S1. Basic information of materials
ID	Name	Location
S001	Aiguo	Japan
S002	Yinfangzhu	Japan
S003	Luyu20	Japan
S004	Nonglin8	Japan
S005	Nonglin22	Japan
S006	Nonglin1	Japan
S008	Chujin	Japan
S009	Tijin	Japan
S010	Fengjin	Japan
S011	Liaogeng5	Liaoning
S012	Qiuguang	Japan
S013	Qiufeng	Japan
S015	Yanfeng47	Liaoning
S016	Songgeng3	Heilongjiang
S018	Liaogeng454	Liaoning
S019	Shengnong265	Liaoning
S020	Liaogeng294	Liaoning
S021	Liaoxing1	Liaoning
S022	Fangzhu	Japan
S023	Fangzhu6	Japan
S024	Zaoshengguofu	Japan
S025	Shishoubaimao	Japan
S026	Fushiguang	Japan
S027	Songqian	Japan
S028	Xiabei	Japan
S029	Hejiang12	Heilongjiang
S030	Hejiang16	Heilongjiang
S031	Songgneg2	Heilongjiang
S032	Mudanjiang17	Heilongjiang
S033	Kendao10	Heilongjiang
S034	Songgeng8	Heilongjiang
S035	Longhua1	Heilongjiang
S036	Songgeng18	Heilongjiang
S038	Xiufeng	Japan
S039	Dakong	Japan
S040	Songliao4	Jilin
S043	Jigeng62	Jilin
S044	Changbai11	Jilin
S045	Jigeng502	Jilin
S046	Zhaori	Japan
S047	Shangzhou	Japan
S048	Nonglin6	Japan
S049	Sentianzaosheng	Japan
S050	Shuangye	Japan
S051	Sifangguang	Japan
S052	Chuisuibo	Japan
S053	Fuguang	Japan
S054	Jiudao20	Jilin
S055	Yuhuo	Japan
S056	Churichu	Japan
S057	Aoyu305	Japan
S058	Jigeng106	Jilin
S059	Qiuyu	Japan
S060	Qingjin	Japan
S061	Tinian	Japan
S062	Longgeng1	Heilongjiang
S063	Dongnong421	Heilongjiang
S064	Liaogeng10	Liaoning
S065	Yinchun2	Liaoning
S066	Kangyan100	Liaoning
S067	Liaoxuan180	Liaoning
S068	Shengnong1	Liaoning
S069	Shendao5	Liaoning
S070	Liaoyan2	Liaoning
S071	Liaoyan241	Liaoning
S072	Lisuibo	Japan
S073	Yangeng48	Liaoning
S074	Fuhe99	Liaoning
S075	Shendao4	Liaoning
S076	Dongxuan5	Liaoning
S077	Liaogeng534	Liaoning
S078	Shennong159	Liaoning
S079	Fuhe6	Liaoning
S080	Liaoyannuo	Liaoning
S081	Liaoyannuo10	Liaoning
S082	Shendong189	Liaoning
S083	Shennuo1	Liaoning
S084	Zhongliao9052	Liaoning
S085	Liaoyou7	Liaoning
S086	Songgeng10	Heilongjiang
S087	Yangeng34	Liaoning
S088	Liaogeng28	Liaoning
S089	Liaogeng371	Liaoning
S090	Liaogeng9234	Liaoning
S091	Liaogeng207	Liaoning
S092	Shennong514	Liaoning
S093	Liaoxing10	Liaoning
S094	Shennong91	Liaoning
S095	Shennong611	Liaoning
S096	Liaogeng288	Liaoning
S097	Liaogeng931	Liaoning
S098	Liaogeng244	Liaoning
S099	Yangeng68	Liaoning
S100	Liaoyan166	Liaoning
S101	Shennong702	Liaoning
S102	Zhuangyu3	Liaoning
S103	Shennong938	Liaoning
S104	Qianzhonglang2	Liaoning
S135	Guanshan8	Japan
S136	Guandong53	Japan
S137	Rongguang	Japan
S138	Fuguo	Japan
S139	Guozhu	Jilin
S140	Xingguo	Jilin
S141	Qingsen5	Japan
S142	Hejiao5602	Heilongjiang
S143	Xinxue	Japan
S144	Nonglin34	Japan
S145	Hejiang1	Heilongjiang
S146	Mudanjiang1	Heilongjiang
S147	Hejiang8	Heilongjiang
S148	Hejiang10	Heilongjiang
S149	Shiyan2	Jilin
S150	Fanlongdao	Heilongjiang
S151	Nonglin11	Japan
S152	Heigeng1	Heilongjiang
S153	Mudanjiang5	Heilongjiang
S154	Hejiang11	Heilongjiang
S155	Beidou	Japan
S156	Gongjiao36	Jilin
S158	Taiyang4	Heilongjiang
S159	Kennuo2	Heilongjiang
S160	Hejiang20	Heilongjiang
S161	Longgeng3	Heilongjiang
S162	Heigeng3	Heilongjiang
S163	Songgeng1	Heilongjiang
S164	Dongnong415	Heilongjiang
S165	Songgeng6	Heilongjiang
S167	Heigeng5	Heilongjiang
S169	Yangeng15	Jilin
S170	Mudanjiang22	Heilongjiang
S171	Dongnong424	Heilongjiang
S173	Tengxi140	Japan
S175	Wuyoudao1	Heilongjiang
S176	Longdao5	Heilongjiang
S177	Suigeng1	Heilongjiang
S178	Jiudao19	Jilin
S179	Suigeng3	Heilongjiang
S180	Songgeng7	Heilongjiang
S181	Songgeng9	Heilongjiang
S182	Songgeng12	Heilongjiang
S183	Tongyuanxiang518	Jilin
S184	Dongnong426	Heilongjiang
S185	Dongnong427	Heilongjiang
S186	Longdao16	Heilongjiang
S187	Longdao22	Heilongjiang
S188	Tonggeng612	Jilin
S189	Baigeng1	Jilin
S190	Jinongda808	Jilin
S191	Jiudao46	Jilin
S192	Suigeng5	Heilongjiang
S193	Kendao12	Heilongjiang
S196	Jigeng509	Jilin
S213	Shanjiao5	Xinjiang
S219	Songliao2	Jilin
S220	Songliao1	Jilin
S221	Songliao5	Jilin
S222	Jigeng53	Jilin
S224	Jigeng51	Jilin
S225	Jigeng44	Jilin
S234	Jigeng61	Jilin
S235	Jiudao8	Jilin
S236	Yangeng13	Jilin
S240	Jinongda3	Jilin
S241	Jigeng70	Jilin
S243	Shuangfeng8	Jilin
S244	Changxuan1	Jilin
S245	Jiudao11	Jilin
S246	Zupei7	Jilin
S247	Longjin1	Jilin
S248	Jigeng65	Jilin
S249	Jigeng88	Jilin
S250	Changbai10	Jilin
S251	Jida818	Jilin
S252	Changbai15	Jilin
S253	Changbai16	Jilin
S254	Changbai17	Jilin
S255	Tongyu308	Jilin
S256	Jigeng501	Jilin
S257	Tongxi158	Jilin
S398	Kenyu38	hebei
S399	Lindao20	Shandong
S401	Runnongzaogeng1	Shandong
S415	Xindao29	Xinjiang
S416	Xindao37	Xinjiang
S417	Xindao36	Xinjiang
S434	Shuijing3	Henan
S435	Lindao16	Shandong
S436	Yangguang600	Shandong
S437	Shengdao15	Shandong
S438	Shengdao16	Shandong
S439	Huageng2	Jiangsu
S440	Huageng6	Jiangsu
S441	Yanggeng186	Jiangsu
S442	Liangeng4	Jiangsu
S443	Wuyunnuo6	Jiangsu
S444	Xudao4	Jiangsu
S445	Yangeng9	Jiangsu
S446	Huaidao3	Jiangsu
S447	Zhendao11	Jiangsu
S448	Zhendao88	Jiangsu
S449	Zhendao99	Jiangsu
S450	Chugeng5	Yunnan
S451	Chugeng7	Yunnan
S452	Chugeng8	Yunnan
S453	Chugeng14	Yunnan
S454	Chugeng17	Yunnan
S455	Chugeng22	Yunnan
S456	Chugeng23	Yunnan
S457	Chugeng25	Yunnan
S458	Chugeng26	Yunnan
S459	Chugeng27	Yunnan
S460	Chugeng28	Yunnan
S461	Chugeng37	Yunnan
S462	Chugeng38	Yunnan
S463	Chugeng40	Yunnan
S464	Chugeng42	Yunnan
S465	Danyu1	Yunnan
S466	Fengdao9	Yunnan
S467	Fengdao14	Yunnan
S468	Fengdao15	Yunnan
S469	Fengdao16	Yunnan
S470	Fengdao17	Yunnan
S471	Fengdao20	Yunnan
S472	Fengdao21	Yunnan
S473	Fengdao22	Yunnan
S474	Fengdao23	Yunnan
S475	Fengdao25	Yunnan
S476	Hexi24	Yunnan
S477	Hexi5	Yunnan
S478	Hexi30	Yunnan
S479	Hexi34	Yunnan
S480	Hexi35	Yunnan
S481	Hexi42	Yunnan
S482	Huigeng10	Yunnan
S483	Jiangeng3	Yunnan
S484	Jinggeng10	Yunnan
S485	Jinggeng11	Yunnan
S486	Jinggeng12	Yunnan
S487	Jinggeng14	Yunnan
S488	Jinggeng16	Yunnan
S489	Jinggeng17	Yunnan
S490	Jinggeng18	Yunnan
S491	Jinggengyou1	Yunnan
S492	Jinggengyou2	Yunnan
S493	Jinggengyou3	Yunnan
S494	Ligeng11	Yunnan
S495	Ligeng314	Yunnan
S496	Xiugeng16	Yunnan
S497	Yinguang	Yunnan
S526	Lindao10	Shandong
S527	Huaidao5	Jiangsu
S528	Lindao18	Shandong
S529	Lindao15	Shandong
S530	Lindao17	Shandong
S531	Wuyugeng3	Jiangsu
S532	Wuyugeng2	Jiangsu
S533	Yandao9	Jiangsu
S534	Ninggeng5	Jiangsu
S535	Liangeng6	Jiangsu
S536	Liangeng12	Jiangsu
S537	Sidao15	Jiangsu
S538	Yangeng11	Jiangsu
S539	Yangeng15	Jiangsu
S540	Yandao11	Jiangsu
S541	Yandao12	Jiangsu
S542	Yanggeng805	Jiangsu
S543	Nangeng51	Jiangsu
S544	Zhendao14	Jiangsu
S545	Zhendao15	Jiangsu
S546	Zhendao16	Jiangsu
S547	Zhendao18	Jiangsu
S587	Keqing3	Taiwan
S588	80-473-1	Shandong
S590	Zhongbai4	Beijing
S593	Zhongxin1	Beijing
S594	Jindao4	Shanxi
S660	Jigeng10	hebei
S663	Yandao8	Jiangsu
S673	Ninggeng4	Jiangsu
S1124	Baizhan	Inner Mongolia
S1125	Ludao	Inner Mongolia
S1126	Xiaohuangdao	Inner Mongolia
S1127	Xiaomaodao	Inner Mongolia
S1128	Damaodao	Inner Mongolia
S1129	Hunshuidao	Inner Mongolia
S1130	Mengguzailaiyi	Inner Mongolia
S1131	Mengguzailaier	Inner Mongolia
S1132	Baimangdao	Xinjiang
S1133	Heimangdao	Xinjiang
S1134	Nuodao	Xinjiang
S1135	Wumangdao	Xinjiang
S1136	Huangmangdao	Xinjiang
S1137	Zaoshuhupihuangmangdao	Xinjiang
S1138	Zimangdao	Xinjiang
S1139	Zongmangdao	Xinjiang
S1140	Tumangdao	Xinjiang
S1141	Wupiwumangdao	Xinjiang
S1142	Hupiheimangdao	Xinjiang
S1143	Hupibaimangdao	Xinjiang

## Sheet: Table S2
Table S2. SNPs significantly associated with mesocotyl length and Emergence Rate at 2 cm, 5 cm, and 7 cm sowing depths
QTL	SNP ID	Chr	Treatment	Trait	Position (bp)	Position (Mb)	p-value	-log(p-value)	R2(%)
qML3	S3_28117673	3	Stress (2cm)	Mesocotyl Length	28117673	28.11	6.3271e-10	9.1988	7.098
	S3_28146686	3	Stress (2cm)	Mesocotyl Length	281,466,86	28.14	1.1302e-08	7.94684	6.194
	S3_28190793	3	Stress (2cm)	Mesocotyl Length	28190793	28.1908	1.1343e-08	7.94527	6.193
	S3_28198298	3	Stress (2cm)	Mesocotyl Length	28198298	28.19	1.1365e-08	7.94443	6.192
	S3_28226606	3	Stress (2cm)	Mesocotyl Length	28226606	28.22	1.3018e-09	8.88546	6.874
	S3_28235930	3	Stress (2cm)	Mesocotyl Length	28235930	28.23	1.5059e-10	9.8222	7.542
	S3_28268439	3	Stress (2cm)	Mesocotyl Length	28268439	28.26	2.0737e-08	7.68325	6.001
	S3_28280368	3	Stress (2cm)	Mesocotyl Length	28280368	28.28	3.2467e-08	7.48856	5.858
	S3_28290643	3	Stress (2cm)	Mesocotyl Length	28290643	28.29	3.0985e-08	7.50885	5.873
qML10	S10_3124047	10	Stress (2cm)	Mesocotyl Length	3124047	3.12	7.0549e-08	7.15151	5.609
	S10_3126866	10	Stress (2cm)	Mesocotyl Length	3126866	3.12	3.5304e-08	7.45218	5.831
	S10_3222567	10	Stress (2cm)	Mesocotyl Length	3222567	3.22	6.8736e-08	7.16282	5.618
	S10_3337929	10	Stress (2cm)	Mesocotyl Length	3337929	3.33	6.3348e-09	8.19827	6.377
	S10_3443925	10	Stress (2cm)	Mesocotyl Length	3443925	3.44	1.9401e-08	7.71218	6.022
	S10_3494862	10	Stress (2cm)	Mesocotyl Length	3494862	3.49	9.9445e-10	9.00242	6.958
	S10_3507784	10	Stress (2cm)	Mesocotyl Length	3507784	3.5	1.3164e-08	7.88061	6.145
qML3	S3_28117673	3	Stress (5 cm)	Mesocotyl Length	28117673	28.11	6.2777e-08	7.2022	7.145
	S3_28227704	3	Stress (5 cm)	Mesocotyl Length	28227704	28.22	9.7802e-08	7.00965	6.965
	S3_28235930	3	Stress (5 cm)	Mesocotyl Length	28235930	28.23	5.6478e-08	7.24812	7.188
qML6	S6_3184059	6	Stress (7 cm)	Mesocotyl Length	3184059	3.18	7.768e-08	7.10969	6.275
	S6_3257409	6	Stress (7 cm)	Mesocotyl Length	3257409	3.25	5.7123e-08	7.24319	6.386
	S6_3271551	6	Stress (7 cm)	Mesocotyl Length	3271551	3.27	2.5177e-08	7.599	6.68
	S6_3282412	6	Stress (7 cm)	Mesocotyl Length	3282412	3.28	3.4252e-08	7.46531	6.57
	S6_3293269	6	Stress (7 cm)	Mesocotyl Length	3293269	3.29	9.3726e-09	8.02814	7.033
	S6_3338152	6	Stress (7 cm)	Mesocotyl Length	3338152	3.33	7.9207e-09	8.10124	7.093
qER5	S5_2808684	5	Stress (5 cm)	Emergence Rate (%)	2808684	2.8	3.3156e-08	7.47944	8.396
	S5_2896818	5	Stress (5 cm)	Emergence Rate (%)	2896818	2.89	5.2983e-08	7.27586	8.181
qER4	S4_6669	4	Stress (7 cm)	Emergence Rate (%)	6669	0.006	2.4271e-08	7.61491	8.288
	S4_13605	4	Stress (7 cm)	Emergence Rate (%)	13605	0.01	3.0509e-08	7.51557	8.186
	S4_13613	4	Stress (7 cm)	Emergence Rate (%)	13613	0.01	1.5602e-08	7.80682	8.484
	S4_132577	4	Stress (7 cm)	Emergence Rate (%)	132577	0.13	1.639e-08	7.78542	8.462
	S4_147190	4	Stress (7 cm)	Emergence Rate (%)	147190	0.14	3.7025e-08	7.4315	8.1
Chr_ Chromosome; bp_ base pairs, R2_ coefficient of determination.

## Sheet: Table S3
Table S3. Genes within candidate intervals for mesocotyl length-related qML3
Candidate gene intervals of qML3	Gene	Functional
28.03 - 28.43 Mb	LOC_Os03g48970	nuclear transcription factor Y subunit
	LOC_Os03g48980	transposon protein putative CACTA En Spm sub-class
	LOC_Os03g48990	retrotransposon protein putative Ty3-gypsy subclass
	LOC_Os03g49000	transposon protein putative CACTA En Spm sub-class
	LOC_Os03g49030	transposon protein putative CACTA En Spm sub-class
	LOC_Os03g49040	transposon protein putative CACTA En Spm sub-class
	LOC_Os03g49050	possible lysine decarboxylase domain containing protein
	LOC_Os03g49132	ZOS3-16 - C2H2 zinc finger protein
	LOC_Os03g49140	ABC1 protein At2g40090 precursor
	LOC_Os03g49150	yippee zinc-binding protein
	LOC_Os03g49170	zinc finger family protein
	LOC_Os03g49180	alkaline phytoceramidase
	LOC_Os03g49190	oleosin putative
	LOC_Os03g49200	WD domain G-beta repeat domain containing protein
	LOC_Os03g49210	BRCA1 C Terminus domain containing protein
	LOC_Os03g49220	adenylosuccinate synthetase chloroplast precursor
	LOC_Os03g49230	acetyltransferase GNAT family
	LOC_Os03g49250	OsFBO16 - F-box and other domain containing protein
	LOC_Os03g49260	lipoxygenase
	LOC_Os03g49270	THION36 - Plant thionin family protein precursor
	LOC_Os03g49280	THION37 - Plant thionin family protein precursor
	LOC_Os03g49300	THION38 - Plant thionin family protein precursor
	LOC_Os03g49310	THION39 - Plant thionin family protein precursor
	LOC_Os03g49330	retrotransposon protein putative Ty3-gypsy subclass
	LOC_Os03g49340	transposon protein putative Mariner sub-class
	LOC_Os03g49350	lipozygenase protein
	LOC_Os03g49380	lipoxygenase
	LOC_Os03g49400	ethylene-insensitive protein
	LOC_Os03g49420	HEAT repeat family protein
	LOC_Os03g49430	pre-mRNA-splicing factor
	LOC_Os03g49440	phosphatase
	LOC_Os03g49464	tetratricopeptide-like helical
	LOC_Os03g49480	elongation of fatty acids protein 2
	LOC_Os03g49500	ethylene receptor
	LOC_Os03g49510	phosphatidylinositol-4-phosphate 5-kinase
	LOC_Os03g49520	pinin SDK memA protein
	LOC_Os03g49524	anthocyanidin 3-O-glucosyltransferase
	LOC_Os03g49550	glucosyltransferase
	LOC_Os03g49570	domain of unknown function DUF250 domain containing protein
	LOC_Os03g49580	eukaryotic peptide chain release factor subunit 1-1
	LOC_Os03g49600	Os3bglu7 - beta-glucosidase exo-beta-glucanse
	LOC_Os03g49610	Os3bglu8 - beta-glucosidase exo-beta-glucansase high similarity to Os3bglu7
	LOC_Os03g49620	BRASSINOSTEROID INSENSITIVE 1-associated receptor kinase 1 precursor
	LOC_Os03g49640	STE_MEKK_ste11_MAP3K.14 - STE kinases include homologs to sterile 7 sterile 11 and sterile 20 from yeast
Candidate genes obtained after removal of putative proteins, reduced transposons and transposon-encoded genes.
